# Supplementary material for: Rainfall regionalization in Thailand based on statistically validated clustering and its application to spatial rainfall interpolation
Source: Sci Rep. 2026 Apr 16;16:17705. doi: 10.1038/s41598-026-48434-1 (PMC13246864; doi:10.1038/s41598-026-48434-1)
Supplement: Supplementary file 1 — Supplementary Information. [file 41598_2026_48434_MOESM1_ESM.zip]

Archive with 6 entries (5 files):
- Supplementary Material/
- Supplementary Material/Supplementary Material.aux
- Supplementary Material/Supplementary Material.log
- Supplementary Material/Supplementary Material.pdf
- Supplementary Material/Supplementary Material.synctex.gz
- Supplementary Material/Supplementary Material.tex
