# Supplementary material for: Rainfall regionalization in Thailand based on statistically validated clustering and its application to spatial rainfall interpolation
Source: Sci Rep. 2026 Apr 16;16:17705. doi: 10.1038/s41598-026-48434-1 (PMC13246864; doi:10.1038/s41598-026-48434-1)
Supplement: Supplementary file 1 — Supplementary Information. [file 41598_2026_48434_MOESM1_ESM.zip › Supplementary Material/Supplementary Material.aux]

\relax 
\@writefile{toc}{\contentsline {section}{\numberline {A}Mathematical Formulation of PCA and K-means}{1}{}\protected@file@percent }
\@writefile{toc}{\contentsline {subsection}{\numberline {A.1}Principal Component Analysis (PCA)}{1}{}\protected@file@percent }
\newlabel{PCA}{{A.1}{1}}
\@writefile{toc}{\contentsline {subsection}{\numberline {A.2}K-means Clustering}{1}{}\protected@file@percent }
\newlabel{K-means}{{A.2}{1}}
\@writefile{toc}{\contentsline {section}{\numberline {B}Clustering Validation Indices}{2}{}\protected@file@percent }
\newlabel{ClusteringValidationIndices}{{B}{2}}
\@writefile{toc}{\contentsline {subsection}{\numberline {B.1}Statistical Indices}{2}{}\protected@file@percent }
\@writefile{toc}{\contentsline {paragraph}{Silhouette coefficient (SC)}{2}{}\protected@file@percent }
\@writefile{toc}{\contentsline {paragraph}{Calinski--Harabasz index (CH)}{2}{}\protected@file@percent }
\@writefile{toc}{\contentsline {subsection}{\numberline {B.2}Geometric Indices}{2}{}\protected@file@percent }
\@writefile{toc}{\contentsline {paragraph}{Intra-cluster distance ($D_{\mathrm  {intra}}$)}{2}{}\protected@file@percent }
\@writefile{toc}{\contentsline {paragraph}{Inter-centroid distance ($D_{\mathrm  {inter}}$)}{3}{}\protected@file@percent }
\@writefile{toc}{\contentsline {paragraph}{Hausdorff distance ($H$)}{3}{}\protected@file@percent }
\gdef \@abspage@last{3}
