# Supplementary material for: Rainfall regionalization in Thailand based on statistically validated clustering and its application to spatial rainfall interpolation
Source: Sci Rep. 2026 Apr 16;16:17705. doi: 10.1038/s41598-026-48434-1 (PMC13246864; doi:10.1038/s41598-026-48434-1)
Supplement: Supplementary file 1 — Supplementary Information. [file 41598_2026_48434_MOESM1_ESM.zip › Supplementary Material/Supplementary Material.log]

This is XeTeX, Version 3.141592653-2.6-0.999993 (MiKTeX 21.12.10) (preloaded format=xelatex 2022.2.1)  7 APR 2026 14:57
entering extended mode
 restricted \write18 enabled.
 %&-line parsing enabled.
**"./Supplementary Material.tex"
(Supplementary Material.tex
LaTeX2e <2021-11-15> patch level 1
L3 programming layer <2022-01-21>
(C:\Program Files\MiKTeX 2.9\tex/latex/base\article.cls
Document Class: article 2021/10/04 v1.4n Standard LaTeX document class
(C:\Program Files\MiKTeX 2.9\tex/latex/base\size12.clo
File: size12.clo 2021/10/04 v1.4n Standard LaTeX file (size option)
)
\c@part=\count181
\c@section=\count182
\c@subsection=\count183
\c@subsubsection=\count184
\c@paragraph=\count185
\c@subparagraph=\count186
\c@figure=\count187
\c@table=\count188
\abovecaptionskip=\skip47
\belowcaptionskip=\skip48
\bibindent=\dimen138
)
(C:\Program Files\MiKTeX 2.9\tex/latex/amsmath\amsmath.sty
Package: amsmath 2021/10/15 v2.17l AMS math features
\@mathmargin=\skip49

For additional information on amsmath, use the `?' option.
(C:\Program Files\MiKTeX 2.9\tex/latex/amsmath\amstext.sty
Package: amstext 2021/08/26 v2.01 AMS text

(C:\Program Files\MiKTeX 2.9\tex/latex/amsmath\amsgen.sty
File: amsgen.sty 1999/11/30 v2.0 generic functions
\@emptytoks=\toks16
\ex@=\dimen139
))
(C:\Program Files\MiKTeX 2.9\tex/latex/amsmath\amsbsy.sty
Package: amsbsy 1999/11/29 v1.2d Bold Symbols
\pmbraise@=\dimen140
)
(C:\Program Files\MiKTeX 2.9\tex/latex/amsmath\amsopn.sty
Package: amsopn 2021/08/26 v2.02 operator names
)
\inf@bad=\count189
LaTeX Info: Redefining \frac on input line 234.
\uproot@=\count190
\leftroot@=\count191
LaTeX Info: Redefining \overline on input line 399.
\classnum@=\count192
\DOTSCASE@=\count193
LaTeX Info: Redefining \ldots on input line 496.
LaTeX Info: Redefining \dots on input line 499.
LaTeX Info: Redefining \cdots on input line 620.
\Mathstrutbox@=\box50
\strutbox@=\box51
\big@size=\dimen141
LaTeX Font Info:    Redeclaring font encoding OML on input line 743.
LaTeX Font Info:    Redeclaring font encoding OMS on input line 744.
\macc@depth=\count194
\c@MaxMatrixCols=\count195
\dotsspace@=\muskip16
\c@parentequation=\count196
\dspbrk@lvl=\count197
\tag@help=\toks17
\row@=\count198
\column@=\count199
\maxfields@=\count266
\andhelp@=\toks18
\eqnshift@=\dimen142
\alignsep@=\dimen143
\tagshift@=\dimen144
\tagwidth@=\dimen145
\totwidth@=\dimen146
\lineht@=\dimen147
\@envbody=\toks19
\multlinegap=\skip50
\multlinetaggap=\skip51
\mathdisplay@stack=\toks20
LaTeX Info: Redefining \[ on input line 2938.
LaTeX Info: Redefining \] on input line 2939.
)
(C:\Program Files\MiKTeX 2.9\tex/latex/amsfonts\amssymb.sty
Package: amssymb 2013/01/14 v3.01 AMS font symbols

(C:\Program Files\MiKTeX 2.9\tex/latex/amsfonts\amsfonts.sty
Package: amsfonts 2013/01/14 v3.01 Basic AMSFonts support
\symAMSa=\mathgroup4
\symAMSb=\mathgroup5
LaTeX Font Info:    Redeclaring math symbol \hbar on input line 98.
LaTeX Font Info:    Overwriting math alphabet `\mathfrak' in version `bold'
(Font)                  U/euf/m/n --> U/euf/b/n on input line 106.
))
(C:\Program Files\MiKTeX 2.9\tex/latex/amscls\amsthm.sty
Package: amsthm 2020/05/29 v2.20.6
\thm@style=\toks21
\thm@bodyfont=\toks22
\thm@headfont=\toks23
\thm@notefont=\toks24
\thm@headpunct=\toks25
\thm@preskip=\skip52
\thm@postskip=\skip53
\thm@headsep=\skip54
\dth@everypar=\toks26
)
(C:\Program Files\MiKTeX 2.9\tex/latex/geometry\geometry.sty
Package: geometry 2020/01/02 v5.9 Page Geometry

(C:\Program Files\MiKTeX 2.9\tex/latex/graphics\keyval.sty
Package: keyval 2014/10/28 v1.15 key=value parser (DPC)
\KV@toks@=\toks27
)
(C:\Program Files\MiKTeX 2.9\tex/generic/iftex\ifvtex.sty
Package: ifvtex 2019/10/25 v1.7 ifvtex legacy package. Use iftex instead.

(C:\Program Files\MiKTeX 2.9\tex/generic/iftex\iftex.sty
Package: iftex 2020/03/06 v1.0d TeX engine tests
))
\Gm@cnth=\count267
\Gm@cntv=\count268
\c@Gm@tempcnt=\count269
\Gm@bindingoffset=\dimen148
\Gm@wd@mp=\dimen149
\Gm@odd@mp=\dimen150
\Gm@even@mp=\dimen151
\Gm@layoutwidth=\dimen152
\Gm@layoutheight=\dimen153
\Gm@layouthoffset=\dimen154
\Gm@layoutvoffset=\dimen155
\Gm@dimlist=\toks28

(C:\Program Files\MiKTeX 2.9\tex/latex/geometry\geometry.cfg))
(C:\Program Files\MiKTeX 2.9\tex/latex/l3backend\l3backend-xetex.def
File: l3backend-xetex.def 2022-01-12 L3 backend support: XeTeX
 ()
\c__kernel_sys_dvipdfmx_version_int=\count270
\l__color_backend_stack_int=\count271
\g__color_backend_stack_int=\count272
\g__graphics_track_int=\count273
\l__pdf_internal_box=\box52
\g__pdf_backend_object_int=\count274
\g__pdf_backend_annotation_int=\count275
\g__pdf_backend_link_int=\count276
)
(Supplementary Material.aux)
\openout1 = `"Supplementary Material.aux"'.

LaTeX Font Info:    Checking defaults for OML/cmm/m/it on input line 11.
LaTeX Font Info:    ... okay on input line 11.
LaTeX Font Info:    Checking defaults for OMS/cmsy/m/n on input line 11.
LaTeX Font Info:    ... okay on input line 11.
LaTeX Font Info:    Checking defaults for OT1/cmr/m/n on input line 11.
LaTeX Font Info:    ... okay on input line 11.
LaTeX Font Info:    Checking defaults for T1/cmr/m/n on input line 11.
LaTeX Font Info:    ... okay on input line 11.
LaTeX Font Info:    Checking defaults for TS1/cmr/m/n on input line 11.
LaTeX Font Info:    Trying to load font information for TS1+cmr on input line 1
1.

(C:\Program Files\MiKTeX 2.9\tex/latex/base\ts1cmr.fd
File: ts1cmr.fd 2019/12/16 v2.5j Standard LaTeX font definitions
)
LaTeX Font Info:    ... okay on input line 11.
LaTeX Font Info:    Checking defaults for TU/lmr/m/n on input line 11.
LaTeX Font Info:    ... okay on input line 11.
LaTeX Font Info:    Checking defaults for OMX/cmex/m/n on input line 11.
LaTeX Font Info:    ... okay on input line 11.
LaTeX Font Info:    Checking defaults for U/cmr/m/n on input line 11.
LaTeX Font Info:    ... okay on input line 11.

*geometry* driver: auto-detecting
*geometry* detected driver: xetex
*geometry* verbose mode - [ preamble ] result:
* driver: xetex
* paper: <default>
* layout: <same size as paper>
* layoutoffset:(h,v)=(0.0pt,0.0pt)
* modes: 
* h-part:(L,W,R)=(72.26999pt, 469.75502pt, 72.26999pt)
* v-part:(T,H,B)=(72.26999pt, 650.43001pt, 72.26999pt)
* \paperwidth=614.295pt
* \paperheight=794.96999pt
* \textwidth=469.75502pt
* \textheight=650.43001pt
* \oddsidemargin=0.0pt
* \evensidemargin=0.0pt
* \topmargin=-37.0pt
* \headheight=12.0pt
* \headsep=25.0pt
* \topskip=12.0pt
* \footskip=30.0pt
* \marginparwidth=44.0pt
* \marginparsep=10.0pt
* \columnsep=10.0pt
* \skip\footins=10.8pt plus 4.0pt minus 2.0pt
* \hoffset=0.0pt
* \voffset=0.0pt
* \mag=1000
* \@twocolumnfalse
* \@twosidefalse
* \@mparswitchfalse
* \@reversemarginfalse
* (1in=72.27pt=25.4mm, 1cm=28.453pt)

LaTeX Font Info:    Trying to load font information for U+msa on input line 13.

(C:\Program Files\MiKTeX 2.9\tex/latex/amsfonts\umsa.fd
File: umsa.fd 2013/01/14 v3.01 AMS symbols A
)
LaTeX Font Info:    Trying to load font information for U+msb on input line 13.


(C:\Program Files\MiKTeX 2.9\tex/latex/amsfonts\umsb.fd
File: umsb.fd 2013/01/14 v3.01 AMS symbols B
)

LaTeX Warning: No \author given.

[1

] [2] [3] (Supplementary Material.aux) ) 
Here is how much of TeX's memory you used:
 2421 strings out of 410946
 35750 string characters out of 2826573
 343263 words of memory out of 3000000
 23162 multiletter control sequences out of 15000+600000
 477503 words of font info for 69 fonts, out of 8000000 for 9000
 1348 hyphenation exceptions out of 8191
 55i,6n,62p,343b,212s stack positions out of 5000i,500n,10000p,200000b,80000s

Output written on Supplementary Material.pdf (3 pages).
