# Supplementary material for: Rainfall regionalization in Thailand based on statistically validated clustering and its application to spatial rainfall interpolation
Source: Sci Rep. 2026 Apr 16;16:17705. doi: 10.1038/s41598-026-48434-1 (PMC13246864; doi:10.1038/s41598-026-48434-1)
Supplement: Supplementary file 1 — Supplementary Information. [file 41598_2026_48434_MOESM1_ESM.zip › Supplementary Material/Supplementary Material.tex]

\documentclass[12pt]{article}

\usepackage{amsmath,amssymb,amsthm}
\usepackage{geometry}
\geometry{margin=1in}

\title{Supplementary Information for 
"Rainfall regionalization in Thailand based on statistically validated clustering and its application to spatial rainfall interpolation"}
 \date{}

\begin{document}

\maketitle
 

\appendix
\section{Mathematical Formulation of PCA and K-means}

\subsection{Principal Component Analysis (PCA)} \label{PCA}

Let $X \in \mathbb{R}^{n \times d}$ denote the standardized rainfall data matrix, where $n$ is the number of observations (months) and $d$ is the number of stations. The data are mean-centered prior to analysis. The sample covariance matrix $\Sigma \in \mathbb{R}^{d \times d}$ is defined as
\[
\Sigma = \frac{1}{n-1} X^{\mathrm{T}} X .
\]

The principal components are obtained by solving the eigenvalue problem
\[
\Sigma \mathbf{w}_i = \lambda_i \mathbf{w}_i, \qquad i = 1, 2, \dots, d,
\]
where $\lambda_i$ and $\mathbf{w}_i$ denote the $i$-th eigenvalue and corresponding eigenvector. The eigenvalues are ordered such that
\[
\lambda_1 \ge \lambda_2 \ge \cdots \ge \lambda_d.
\]

The projection of the original data onto the principal component space is given by
\[
Y = X W_m ,
\]
where $W_m = [\mathbf{w}_1, \mathbf{w}_2, \dots, \mathbf{w}_m]$ contains the eigenvectors associated with the $m$ largest eigenvalues, and $m < d$.
The proportion of total variance explained by the first $m$ components is defined as
\[
\text{Explained Variance Ratio}
=
\frac{\sum_{i=1}^{m} \lambda_i}{\sum_{i=1}^{d} \lambda_i}.
\]

\subsection{K-means Clustering}\label{K-means}

Given a dataset
\[
X = \{x_1, x_2, \dots, x_n\} \subset \mathbb{R}^d,
\]
K-means clustering partitions the data into $K$ disjoint clusters $\{C_1, C_2, \dots, C_K\}$ by minimizing the within-cluster sum of squares:
\[
\arg\min_{C_1,\dots,C_K} \sum_{k=1}^{K} \sum_{x_i \in C_k} \|x_i - \mu_k\|^2,
\]
where $\mu_k$ is the centroid of cluster $C_k$, defined as
\[
\mu_k = \frac{1}{|C_k|} \sum_{x_i \in C_k} x_i.
\]
The algorithm proceeds iteratively through assignment and update steps until convergence.

\section{Clustering Validation Indices} \label{ClusteringValidationIndices}

\subsection{Statistical Indices}

\paragraph{Silhouette coefficient (SC)}\par  
For each station $i$, let $a_i$ denote the mean distance to all other stations in the same cluster, and $b_i$ denote the minimum mean distance to stations in any other cluster. The Silhouette value is defined as
\[
S_i = \frac{b_i - a_i}{\max(a_i, b_i)}.
\] 

\paragraph{Calinski--Harabasz index (CH)}\par  
The CH index is defined as
\[
\mathrm{CH} =
\frac{\operatorname{Tr}(B_K)}{\operatorname{Tr}(W_K)}
\left(\frac{n-K}{K-1}\right),
\]
where $n$ is the number of stations, $K$ is the number of clusters, and $B_K$ and $W_K$ denote the between-cluster and within-cluster scatter matrices, respectively.

\textbf{Davies--Bouldin index (DB)}\par  
The DB index is given by
\[
\mathrm{DB} =
\frac{1}{K}
\sum_{i=1}^{K}
\max_{j\neq i}
\left(
\frac{\sigma_i + \sigma_j}{d_{ij}}
\right),
\]
where $\sigma_i$ is the mean intra-cluster distance of cluster $i$, and $d_{ij}$ is the Euclidean distance between cluster centroids.

\subsection{Geometric Indices}
\paragraph{Intra-cluster distance ($D_{\mathrm{intra}}$)}\par  
\[
D_{\mathrm{intra}} =
\frac{1}{K}
\sum_{k=1}^{K}
\frac{1}{|C_k|}
\sum_{x_i \in C_k}
\|x_i - \mu_k\|.
\]
Here, $K$ denotes the number of clusters, $C_k$ is the set of stations assigned to cluster $k$, $|C_k|$ is the number of stations in that cluster, $x_i$ represents the feature vector of station $i$, and $\mu_k$ is the centroid of cluster $k$.

\paragraph{Inter-centroid distance ($D_{\mathrm{inter}}$)}\par  
\[
D_{\mathrm{inter}} =
\frac{2}{K(K-1)}
\sum_{i<j}
\|\mu_i - \mu_j\|.
\]
Here, $\mu_i$ and $\mu_j$ denote the centroids of clusters $i$ and $j$, respectively. 
\paragraph{Hausdorff distance ($H$)}\par 
For clusters $C_i$ and $C_j$, it is defined as 
\[
H(C_i, C_j) =
\max\left\{
\sup_{x \in C_i} \inf_{y \in C_j} \|x - y\|,
\;
\sup_{y \in C_j} \inf_{x \in C_i} \|x - y\|
\right\}.
\]

\end{document}
